# Supplementary material for: Cenchrus spinifex Invasion Alters Soil Nitrogen Dynamics and Competition
Source: Microorganisms. 2024 Oct 23;12(11):2120. doi: 10.3390/microorganisms12112120 (PMC11596749; doi:10.3390/microorganisms12112120)
Supplement: Supplementary file 1 [file microorganisms-12-02120-s001.zip]

Archive with 1 entries (1 files):
- microorganisms-3207609-supplementary.pdf
